# Supplementary material for: Vitamin D status in breast cancer cases following chemotherapy: A pre and post observational study in a tertiary hospital in Yogyakarta, Indonesia
Source: PLoS One. 2022 Jun 24;17(6):e0270507. doi: 10.1371/journal.pone.0270507 (PMC9231732; doi:10.1371/journal.pone.0270507)
Supplement: S1 File — (XLSX) [file pone.0270507.s006.xlsx]

## Sheet: Dictionary
DATA DICTIONARY
No.	Field Name	Description
1	Age	Subject's age at diagnosis
2	BMI	BMI at diagnosis
3	Menarche	Age of menarche
4	Menopause	Menopausal status
5	Parity	Number of parity
6	Education	Level of education completed
7	Occupation	Current occupation
8	Insurance	Insurance used
9	ArmCirc	Arm circumference
10	Hb	Baseline hemoglobin level
11	Albumin	Baseline albumin level
12	Leucocyte	Baseline leucocyte
13	AST	Baseline AST
14	ALT	Baseline ALT
15	BCTypes	Breast cancer hystological type
16	Grade	Tumor differentiation
17	Tstage	Tumor size grouping (AJCC7)
18	Stage	Stage (AJCC7)
19	ER	Estrogen receptor expresion
20	PR	Progestron receptor expresion
21	HER2	Human epidermal growth factor receptor
22	Cycle	Chemotherapy cycle
23	CINV	Chemotherapy-induced nausea vomiting severity
24	D0	Baseline vitamin D
25	D1	Post-treatment vitamin D
26	D2	Vitamin D changes
27	Days0	Number of days passed between date of sample collection and first chemotherapy
28	Days1	Number of days passed between last chemotherapy and date of sample collection
29	SDiff0	Difference of duration between sample and nearest chemotherapy at baseline
30	SDiff1	Difference of duration between sample and nearest chemotherapy at post-treatment
31	Season0	Season of date of baseline sample collection
32	Season1	Season of date of post-treatment sample collection

## Sheet: Table 1
Age	BMI	Menarche	Menopause	Parity	Education	Occupation	Insurance	ArmCirc	Hb	Albumin	Leucocyte	AST	ALT	BCTypes	Grade	Tstage	Stage	ER	PR	HER2	Cycle	CINV	D0
42	23.23	12	1	3	2	2	2	32.5	12.6	4.6	5.89	16	17	1	1	3	2	1	1	1	2	1	11.07
51	28.78	14	2	3	2	1	2	36	13	4.9	10.06	19	15	1	1	4	2	2	2	1	1	2	10.3
51	21.95	13	2	3	1	2	1	41	13.5	4.22	10.59	51	58	1	2	1	1	2	2	1	1	2	5.54
48	33.94	12	1	3	2	2	2	33	11.2	4.63	8.54	28	41	2		3	2	2	2	1	1	2	5.54
67	15.16		2	3	2	2	2	28	12	4.5	5.82	26	33	1		1	2	1	1	1	2	1	4.42
55	22.43	13	2	3	2	2	2		12.4	4.08	8.36	21	18	1	2	2	3	2	1	1	1	2	3.46
37	27.26	15	1	3	2	2	2	31	13.2		13.76	8	24	1	1	3	1	1	1	1	2	1	8.43
57	13.5	16	2	3	1	2	1	23.5	13.1	4.44	6.1	20	28	2	1	2	2	1	1	1	2	1	3.74
68	22.43	13	2	3	2	1	2	31	10.7	4.66	17.16	17	13	1	2	2	1	1	1	2	2	2	13.2
48	27.26	13	2	3	1	2	2	39	13.6	4.3	9.39	24	23	1		4	3	1	1	2	1	2	7.64
47	35.54	14	1	3	2	1	2	35	12.7	4.66	7.78	10	8	1	2	3	3	1	1	1	2	1	8.15
56	46.12	12	2	3	2	2	2	47	14.1	4.9	7.1	21	26	1	2	1	2	2	2	2	2	2	8.4
78	15.57	14	2	3	1	2	1	26	11.8	4.45	6.59	18	15	1	2	3	1	1	1	1	1	2	8.02
43	6.72	12	1	1	2	2	2	18	12.9	5.37	7.41	20	20	1	2	2	2	1	1	2	1	2	12.01
50	9.31	14	2	3	1	2	2	23	10.1	3.08	5.84	54	38	1	2	4	2	1	1	2	2	2	8.59
46	13.74	13	1	2	2	1	2	25.5	10.9	4.28	7.16	52	86	2	2	4	2	2	2	1	1	2	2.91
61	23.23	12	2	1	1	1	2	25	10.6	3.41	7.31	16	8	3	2	4	2	1	1	1	1	2	11.64
45	26.94	13	1	3	1	2	2	32	13.8	3.08	8.42	43	38	3	1	3	3	2	2	1	2	2	10.32
75	19.36	15	2	3	1	2	2	29	11.7	4.28	9.82	22	21	2	1	2	2	2	2	1	2	2	9.1
51	12.82	11	2	3	1	1	2	24	12.5	3.41	6.2	26	10	1		4	3	2	2	2	2	2	11
47	27.61	14	2	3	1	2	2	32	13	4.7	7.71	14	34	2	2	2	1	2	2	1	2	2	7.62
55	28.17	13	2	3	1	2	2	29	10.6	4.81	8.27	71	46	1	2	4	3	2	1	1	1	1	9.68
53	13.63	14	1	3	1	1	1	25	12.4	4.29	7.41	21	38	1	2	3	2	1	1	2	2	2	7.8
59	25.28	13	2	1	2	2	2	29	11.3	4.71	12.95	80	189	1		4	3	2	2	1	1	1	4.22
64	14.7	14	2	3	1	2	1	25	12.7	4.62	6.67	20	25	1	2	2	1	2	2	1	1	2	3.97
43	16.13	13	1	3	2	1	2	27	11.4		6.7	30	30	1	2	2	1	2	1	1	1	2	3.84
78	16.89	15	2	3	1	2	2	27	11.6		7	20	20	1	2	4	2	1	1	2	1	2	7.49
51	25.6	12	1	2	2	1	2	26	11.6	4.26	7.75	15	17	1	2	1	1	2	2	1	2	2	7.16
47	24.81	11	1	2	2	2	2	30	11.9	4.73	6.78	24	24	2		4	2	2	2	1	1	2	15.36
56	37.08	13	2	3	1	2	2	30	13.7	4.68	6.75	18	22	1	1	3	2	2	2	1	1	2	5.6
43	22.64	15	1	3	2	1	2	27.5	11.6		7.59	22	26	1	2	4	2	1	1	2	1	2	9.04
43	17.45	18	1	3	2	2	2	28.5	13.5	3.58	13	26	24	1	2	4	3	1	1	2	1	2	12.9
55	24	15	2	3	2	2	2	31.5	13		5.56	15	19	3		2	1	2	2	1	1	2	10.15
42	25.92	12	1	3	1	2	1	31.5	10.9	3.51	6.99	14	17	1	2	2	3	2	2	1	1	2	10.41
47	16.01	14	1	3	1	2	2	26	8.7	2.89	12.82	19	14	1	2	4	3	2	2	2	2	2	13.41
62	20.96	14	2	3	2	1	2		13.1	5	8.07	15	9	1	1	3	2	2	2	1	2	1	10.91
58	20.91	14	2	1	2	1	2	28	12		5.84	25	37	1	2	3	2	2	1	1	2	1	9.26
46	13.32	13	1	3	2	2	1	20	12.2		8.53	22	18	1		2	3	2	1	1	2	2	10.55
61	38.25	18	2	3	2	2	2	35	11.5	3.58	6.63	23	18	1	2	4	3	2	1	2	1	2	11.23
65	24.8	13	2	3	1	1	2	28.5	13.5		7.87	31	15	1	2	2	1	1	1	2	1	2	7.58
46	14.3	14	1	3	2	1	2	23	12.5		7.07	17	12	1	2	2	1	2	2	1	1	1	10.5
47	14.91	14	1	3	2	1	2	24	15.1	4.52	10.38	18	19	1		3	2	1	1	1	1	1	6.7
41	11.85	14	1	3	1	1	2	23	12.5	3.05	7.7	32	23	1	2	4	2	1	1	2	2	1	8.21
43	35.27	12	1	2	1	2	2	34	10	3.46	10.93	8	17	1	1	2	1	2	2	1	2	2	10.17
58	36.87	16	2	3	1	2	2	32	13.4		6.91	27	57	1		2	1	1	1	2	1	2	7.82
60	21.7	14	2	3	2	1	1	29	12.8	3.46	7.34	11	23	1	2	1	1	1	1	1	1	1	11
45	12.57	13	1	3	1	1	2	21	12	3.42	3.74	18	19	1	1	4	3	2	2	1	1	1	8.78
45	17.45	16	1	3	1	2	2	24	9.9	3.3	10.22	25	20	1	2	4	3	2	2	2	1	2	11.28
56	18.67	13	2	2	2	2	2	29	13.3		5.77	27	28	1	1	4	3	2	1	1	1	2	5.69
54	10.07	16	2	2	1	2	1	22	14	4.78	5.07	23	99	1	2	2	2	2	2	1	1	1	7.06
52	31.21	16	1	2	2	2	2	32	14.6	4.09	9.24	12	23	1	1	3	2	2	2	2	1	1	5.15
63	15.36	21	2	3	1	1	2	22	13.1	4.26	6.63	39	37	3		4	3	2	2	1	2	1	12.96
49	16.26	12	1	3	2	1	2	24	14.7	4.85	7.63	19	26	1	2	3	2	2	1	1	1	1	8.78
60	30.42	12	2	3	1	1	2	27	14.9	4.54	6.43	25	21	2		2	1	2	2	1	2	2	10.06
70	19.52	12	2	3	1	2	2	27	11	3.46	7.15	19	21	1		4	2	1	1	2	1	2	9.45
49	44.1	12	1	3	1	2	2	30	13		10.55	27	33	1	2	3	2	1	1	1	1	1	10.1
46	12.91	14	1	3	2	2	2	21	12.9	4.51	7.89	17	20	1	1	4	2	2	2	1	1	1	7.84
57	13.5	14	2	3	1	2	2	22	10.4	3.46	5.43	115	52	3		3	3	2	2	1	1	1	6.26
56	21.43	15	1	3	2	1	2	30.5	13.1	4.94	5.01	20	25	1	2	2	1	1	1	2	1	1	10.52
57	26.88	13	2	1	2	1	2	30	12.4	3.86	9.52	21	24	1	2	1	1	2	2	1	1	1	16.05
45	21.52	13	1	2	2	2	1	27	12.4	4.91	6.87	28	43	3	2	3	1	2	2	1	1	2	4.67
59	26.91	17	2	3	1	2	2	25	13	4.64	7.7	29	29	1	1	4	2	2	2	1	1	2	9.37
41	23.26	11	1	1	2	2	2	28	13.7	4.78	6.22	11	15	1	2	2	1	2	1	1	1	2	10.59
50	12.33	12	1	1	2	2	2	21	12.1	4.65	5.66	39	32	1	1	4	2	1	1	2	2	2	8.8
63	20.91	12	2	2	1	1	2	29	13.6	4.1	4.17	29	21	1	2	2	3	2	2	1	1	2	2.73
64	23.38	15	2	3	2	2	2	30	10.1	3.46	7.13	47	24	1	2	4	3	2	2	2	1	2	1.09
53	25.29	12	2	3	2	1	2	30	13	4.4	7.1	16	20	1	1	4	2	2	2	1	1	1	5.28
32	23.68	12	1	3	2	1	2	29	13.2	4.75	6.37	15	16	3	2	4	2	1	1	1	2	2	5.92
51	26.46	13	2	3	2	1	2	29	13.9	3.54	4.95	20	21	1	1	4	3	2	2	1	1	2	11.69
45	41.83	14	1	3	2	1	2	32	10.5		6.76	16	24	1	1	2	1	2	2	1	2	2	6.06
58	21.7	14	2	3	2	2	2	27	13.1	3.53	5.82	22	49	3	2	2	1	2	2	1	1	2	9.82
56	12.65	15	2	3	1	1	2	27.5	12.8		5.83	32	27	1	1	3	2	1	1	1	1	1	5.34
57	26.6	14	2	3	1	1	2	27	12.3		12.08	23	13	1	1	2	1	1	1	1	1	1	6.34
47	27.24	15	1	1	1	1	2	31	11.8	4.56	7.74	38	76	3		4	2	2	2	1	1	1	9.78
54	23.23	13	2	3	2	1	1	27	12.3	3.86	7.05	23	41	1	2	3	1	2	2	1	1	2	13.63
38	6.87	12	1	1	2	2	1	17	11.3	4.42	7.02	20	20	1	2	3	3	1	1	1	1	1	25.16
56	24.03	14	2	3	2	2	1	28	12.4		6.61	26	39	1	2	3	2	2	2	1	1	2	16.58
56	20.72	15	2	3	1	1	2	26	14.8	4.64	7.02	16	23	1	2	4	2	1	1	2	1	2	18.32
46	69.81	12	1	2	2	2	2	41	13	4.39	7.96	20	43	1	2	4	2	1	1	1	2	2	16.61
62	20.23	14	2	3	2	2	2	25	14.2	4.76	8.59	19	26	1	1	4	3	2	2		1	1	12.01
45	11.95		1	3	1	1	2	23	11.3	4.71	6.14	23	17	1	2	4	2	2	2	1	1	1	3.84
51	12.99	13	1	3	2	1	2	23	10.4	4.65	7.86	19	21	2	1	3	1	2	2		1	1	2.36
37	22.43	14	1	3	2	2	2	29	12.8	4.65	7.6	14	24	1	1	3	2	2	2	1	1	2	8.08
59	27.92	12	2	3	1	1	1	30	13.9	4.63	8.25	13	14	2		4	2	2	2	1	1	1	10.08
68	24.83	17	2	3	2	2	2	28	12.5	4.31	6.63	15	21	3		2	1	2	2	1	2	2	9.82
42	37.5	11	1	3	2	1	2	34	10.9	4.59	5.38	16	21	1	2	4	2	2	1	1	1	1	8.02
43	15.16	14	1	3	2	1	1	24	14.1	4.74	8.81	22	39	1	1	3	1	2	2	1	2	1	8.06
45	29.7	16	1	1	2	1	2	26	11.7	4.57	8.11	15	20	1	2	2	3	2	2	1	1	1	4.63
50	31.95	13	2	3	1	2	1	31	14.2	3.76	14.39	29	44	1	2	4	2	1	1	1	2	1	12.56
61	26.46	14	2	3	1	1	1	26.5	9.9	4.21	5.13	55	40	1	2	3	3	1	1	2	1	1	10.07
48	14.44	13	1	1	2	2	2		10.4	4.36	7.4	16	14	1	2	3	1	2	2	1	1	1	10.02
63	11.21	16	2	3	1	2	2	23	12.7	3.97	6.8	25	23	1	1	3	2	1	1	2	1	2	13.57
71	13.4	16	2	3	1	1	2	23	11.8	4.83	6.19	20	17	1	1	2	3	1	1	2	1	2	15.06
66	21.38	13	2	3	2	2	2		10.9	4.54	6.47	16	17	1	1	2	2	2	2	1	1	1	16.47
61	7.51	15	2	1	1	2	2	20	11.3	4.23	8.34	19	12	1	1	4	2	1	1	2	2	1	16.32
51	24.81	12	2	3	1	1	2	29	12	4.77	6.9	16	32	1	1	2	2	2	2	1	1	2	16.37
57	40.61	15	2	3	1	1	2	32	13.1	4.3	10.41	10	21	1	2	2	1	2	2	1	1	1	8.31
61	12.17	14	2	3	2	1	2	25	12.6	4.61	4.84	15	18	1	2	3	2	1	1	1	1	2	13.04
52	20.83	13	2	3	1	1	2	28.5	12	3.01	6.13	36	29	1	2	2	3	2	2	1	1	1	7.67
53	16.45	14	2	3	2	1	2		11.5	4.47	6.33	13	26	1	2	2	1	1	1	1	2	1	12.85
52	26.15	14	1	2	2	2	2	26	14.8	4.71	6.58	18	36	1	1	3	1	1	1	2	1	1	17.55
48	23.68	13	1	3	1	1	1	28	14.2	4.75	4.83	38	73	1	2	1	1	1	1	1	2	1	7.09
39	14.86	11	1	3	1	2	2	21	11.9	3.31	5.03	46	8	1		4	3				1	2	7.09
47	22.6	16	1	3	1	1	2	28.5	14.9	5.16	8.78	12	23	1	1	2	2	2	2	1	2	2	5.51
42	21.29	12	1	3	2	2	2	25	11.9	5.01	5.49	24	25	1	2	1	1	2	2	1	2	1	8.55
39	11.78	15	1	3	2	2	2	22	11.5	4.8	5.12	9	19	1	1	3	2	1	1	1	2	2	10.55
70	19.44		2	1	2	2	2	25	10.7	3.79	7.74	8	18	1	2	4	3	1	1	2	1	2	14.67
37	22.58	13	1	2	2	2	2	29	13.3	4.92	9.07	15	20	1	2	2	1	2	2	2	2	2	7.94
45	19.97	12	1	3	2	1	2	24	12	3.79	5.29	16	56	1	2	1	1	2	2	1	1	2	15.88
57	30.54	13	2	3	2	1	2	30	13.5	4.68	9.36	6	22	1	2	3	1	1	1	2	1	1	7.71
56	18.69	12	2	2	2	2	2	27	10.2	5.05	5.04	13	25	3	2	2	3	2	1	1	1	1	5.51
39	20.06	11	1	3	2	1	2	27	11.8	5.04	6.3	14	30	1		2	1	1	1	1	1	1	6.77
66	17.45	17	2	1	2	1	2	29	14.3	4.96	12.29	7	31	1	2	4	2	2	2	1	1	2	8.45
59	19.44	14	2	3	1	1	2	34	13.8	4.92	8.59	10	28	1	2	3	1	1	1	2	1	2	10.59
58	43.88	15	2	3	2	1	2	35	14.1	4.36	6.07	14	13	1	2	1	1	2	2		2	1	8.04
33	30.54	12	1	3	1	1	1	28.5	13	4.92	6.07	8	19	3		3	2				1	2	9.14
44	16.45	14	1	3	1	2	1	24.5	12.2	4.7	5.72	11	10	1	2	3	2	1	1	2	2	2	7.94
43	20.36	12	1	3	2	2	2	25	13.5	4.95	8.32	32	17	1	2	3	2	2	2	2	1	2	2.74
61	14.25	12	2	1	1	2	2	23	12.7	4.98	8.1	17	21	1	2	3	2	2	2	1	1	1	6.19
36	13.64	16	1	1	1	2	2	22	11.9	3.66	6.16	22	35	1	2	4	2	1	1	1	1	2	4.89
57	19.52	14	2	3	2	2	2	28	13.6	4.39	6.75	75	112	1	2	3	2	2	2	2	1	1	5.57
43	20.23	12	1	3	2	2	1	28	12.4	4.6	7.43	33	64	1	1	3	2	2	2	1	1	1	0.68
50	22.78		1	3	1	2	2	26	13.2	4.4	5.76	17	31	1	2	4	2	1	1	2	1	2	7.38
39	14.73	12	1	2	1	1	2		13.3	3.6	7.63	33	22	1	2	3	3	1	1	2	2	2	1.83
48	15.59	14	1	2	2	2	2	20	11	2.5	11.98	16	12	1	2	1	3	1	1	2	2	2	4.06
67	8.45	17	2	3	1	1	2	17	13.7	4.6	8.25	27	37	1	1	2	1	2	2	1	1	2	6.93
57	20.17	15	2	3	2	2	2	27	14.6	4.9	8.01	16	40	1	2	2	1	1	1	2	1	1	5.74
58	17.56	18	2	3	1	2	1	32	14.4	4	8.65	14	25	1	2	4	3	2	2	1	1	1	8.64
55	16.13	12	2	3	1	2	2	23	13.1	4.29	4.89	420	909	1	2	3	1	1	1	1	1	2	8.15
59	14.59	14	2	3	1	1	2	23	12.6	4.5	8.8	14	35	1	2	3	2	2	1	2	1	1	5.11
52	16.26	12	2	3	1	1	1	22	12.9	4.6	5.33	20	19	1	2	3	2	1	1	1	2	1	3.87
38	15.82	15	1	3	2	2	2	23	14.4	4.8	5.05	13	25	1	2	1	3	2	2	2	1	1	10.33
45	20.17	13	1	1	2	1	1	26	9.9		6.52	18	22	1	2	3	2	2	2	1	1	1	9.09
50	23.11	13	1	3	1	1	2	26.5	13.2	4	5.32	10	22	1	2	2	1	2	2	2	1	1	10.07
44	24.03	15	1	3	1	1	1	29	13.2	4.3	5.27	16	22	1	2	2	2	2	2	1	2	2	5.97
48	15.45	17	1	3	2	2	2	24.5	14.5		11.21	18	20	1	2	1	1	1	1	1	2	2	4.04

## Sheet: Table 2
D0	Age	BMI	Menarche	Menopause	Parity	Education	Occupation	Insurance	ArmCirc	Hb	Albumin	Leucocyte	AST	ALT	BCTypes	Grade	Tstage	Stage	ER	PR	HER2
8.02	78	15.57	14	2	3	1	2	1	26	11.8	4.45	6.59	18	15	1	2	3	1	1	1	1
7.49	78	16.89	15	2	3	1	2	2	27	11.6		7	20	20	1	2	4	2	1	1	2
9.1	75	19.36	15	2	3	1	2	2	29	11.7	4.28	9.82	22	21	2	1	2	2	2	2	1
15.06	71	13.4	16	2	3	1	1	2	23	11.8	4.83	6.19	20	17	1	1	2	3	1	1	2
9.45	70	19.52	12	2	3	1	2	2	27	11	3.46	7.15	19	21	1		4	2	1	1	2
14.67	70	19.44		2	1	2	2	2	25	10.7	3.79	7.74	8	18	1	2	4	3	1	1	2
13.2	68	22.43	13	2	3	2	1	2	31	10.7	4.66	17.16	17	13	1	2	2	1	1	1	2
9.82	68	24.83	17	2	3	2	2	2	28	12.5	4.31	6.63	15	21	3		2	1	2	2	1
4.42	67	15.16		2	3	2	2	2	28	12	4.5	5.82	26	33	1		1	2	1	1	1
6.93	67	8.45	17	2	3	1	1	2	17	13.7	4.6	8.25	27	37	1	1	2	1	2	2	1
16.47	66	21.38	13	2	3	2	2	2		10.9	4.54	6.47	16	17	1	1	2	2	2	2	1
8.45	66	17.45	17	2	1	2	1	2	29	14.3	4.96	12.29	7	31	1	2	4	2	2	2	1
7.58	65	24.8	13	2	3	1	1	2	28.5	13.5		7.87	31	15	1	2	2	1	1	1	2
3.97	64	14.7	14	2	3	1	2	1	25	12.7	4.62	6.67	20	25	1	2	2	1	2	2	1
1.09	64	23.38	15	2	3	2	2	2	30	10.1	3.46	7.13	47	24	1	2	4	3	2	2	2
12.96	63	15.36	21	2	3	1	1	2	22	13.1	4.26	6.63	39	37	3		4	3	2	2	1
2.73	63	20.91	12	2	2	1	1	2	29	13.6	4.1	4.17	29	21	1	2	2	3	2	2	1
13.57	63	11.21	16	2	3	1	2	2	23	12.7	3.97	6.8	25	23	1	1	3	2	1	1	2
10.91	62	20.96	14	2	3	2	1	2		13.1	5	8.07	15	9	1	1	3	2	2	2	1
12.01	62	20.23	14	2	3	2	2	2	25	14.2	4.76	8.59	19	26	1	1	4	3	2	2
11.64	61	23.23	12	2	1	1	1	2	25	10.6	3.41	7.31	16	8	3	2	4	2	1	1	1
11.23	61	38.25	18	2	3	2	2	2	35	11.5	3.58	6.63	23	18	1	2	4	3	2	1	2
10.07	61	26.46	14	2	3	1	1	1	26.5	9.9	4.21	5.13	55	40	1	2	3	3	1	1	2
16.32	61	7.51	15	2	1	1	2	2	20	11.3	4.23	8.34	19	12	1	1	4	2	1	1	2
13.04	61	12.17	14	2	3	2	1	2	25	12.6	4.61	4.84	15	18	1	2	3	2	1	1	1
6.19	61	14.25	12	2	1	1	2	2	23	12.7	4.98	8.1	17	21	1	2	3	2	2	2	1
11	60	21.7	14	2	3	2	1	1	29	12.8	3.46	7.34	11	23	1	2	1	1	1	1	1
10.06	60	30.42	12	2	3	1	1	2	27	14.9	4.54	6.43	25	21	2		2	1	2	2	1
4.22	59	25.28	13	2	1	2	2	2	29	11.3	4.71	12.95	80	189	1		4	3	2	2	1
9.37	59	26.91	17	2	3	1	2	2	25	13	4.64	7.7	29	29	1	1	4	2	2	2	1
10.08	59	27.92	12	2	3	1	1	1	30	13.9	4.63	8.25	13	14	2		4	2	2	2	1
10.59	59	19.44	14	2	3	1	1	2	34	13.8	4.92	8.59	10	28	1	2	3	1	1	1	2
5.11	59	14.59	14	2	3	1	1	2	23	12.6	4.5	8.8	14	35	1	2	3	2	2	1	2
9.26	58	20.91	14	2	1	2	1	2	28	12		5.84	25	37	1	2	3	2	2	1	1
7.82	58	36.87	16	2	3	1	2	2	32	13.4		6.91	27	57	1		2	1	1	1	2
9.82	58	21.7	14	2	3	2	2	2	27	13.1	3.53	5.82	22	49	3	2	2	1	2	2	1
8.04	58	43.88	15	2	3	2	1	2	35	14.1	4.36	6.07	14	13	1	2	1	1	2	2
8.64	58	17.56	18	2	3	1	2	1	32	14.4	4	8.65	14	25	1	2	4	3	2	2	1
3.74	57	13.5	16	2	3	1	2	1	23.5	13.1	4.44	6.1	20	28	2	1	2	2	1	1	1
6.26	57	13.5	14	2	3	1	2	2	22	10.4	3.46	5.43	115	52	3		3	3	2	2	1
16.05	57	26.88	13	2	1	2	1	2	30	12.4	3.86	9.52	21	24	1	2	1	1	2	2	1
6.34	57	26.6	14	2	3	1	1	2	27	12.3		12.08	23	13	1	1	2	1	1	1	1
8.31	57	40.61	15	2	3	1	1	2	32	13.1	4.3	10.41	10	21	1	2	2	1	2	2	1
7.71	57	30.54	13	2	3	2	1	2	30	13.5	4.68	9.36	6	22	1	2	3	1	1	1	2
5.57	57	19.52	14	2	3	2	2	2	28	13.6	4.39	6.75	75	112	1	2	3	2	2	2	2
5.74	57	20.17	15	2	3	2	2	2	27	14.6	4.9	8.01	16	40	1	2	2	1	1	1	2
8.4	56	46.12	12	2	3	2	2	2	47	14.1	4.9	7.1	21	26	1	2	1	2	2	2	2
5.6	56	37.08	13	2	3	1	2	2	30	13.7	4.68	6.75	18	22	1	1	3	2	2	2	1
5.69	56	18.67	13	2	2	2	2	2	29	13.3		5.77	27	28	1	1	4	3	2	1	1
10.52	56	21.43	15	1	3	2	1	2	30.5	13.1	4.94	5.01	20	25	1	2	2	1	1	1	2
5.34	56	12.65	15	2	3	1	1	2	27.5	12.8		5.83	32	27	1	1	3	2	1	1	1
16.58	56	24.03	14	2	3	2	2	1	28	12.4		6.61	26	39	1	2	3	2	2	2	1
18.32	56	20.72	15	2	3	1	1	2	26	14.8	4.64	7.02	16	23	1	2	4	2	1	1	2
5.51	56	18.69	12	2	2	2	2	2	27	10.2	5.05	5.04	13	25	3	2	2	3	2	1	1
3.46	55	22.43	13	2	3	2	2	2		12.4	4.08	8.36	21	18	1	2	2	3	2	1	1
9.68	55	28.17	13	2	3	1	2	2	29	10.6	4.81	8.27	71	46	1	2	4	3	2	1	1
10.15	55	24	15	2	3	2	2	2	31.5	13		5.56	15	19	3		2	1	2	2	1
8.15	55	16.13	12	2	3	1	2	2	23	13.1	4.29	4.89	420	909	1	2	3	1	1	1	1
7.06	54	10.07	16	2	2	1	2	1	22	14	4.78	5.07	23	99	1	2	2	2	2	2	1
13.63	54	23.23	13	2	3	2	1	1	27	12.3	3.86	7.05	23	41	1	2	3	1	2	2	1
7.8	53	13.63	14	1	3	1	1	1	25	12.4	4.29	7.41	21	38	1	2	3	2	1	1	2
5.28	53	25.29	12	2	3	2	1	2	30	13	4.4	7.1	16	20	1	1	4	2	2	2	1
12.85	53	16.45	14	2	3	2	1	2		11.5	4.47	6.33	13	26	1	2	2	1	1	1	1
5.15	52	31.21	16	1	2	2	2	2	32	14.6	4.09	9.24	12	23	1	1	3	2	2	2	2
7.67	52	20.83	13	2	3	1	1	2	28.5	12	3.01	6.13	36	29	1	2	2	3	2	2	1
17.55	52	26.15	14	1	2	2	2	2	26	14.8	4.71	6.58	18	36	1	1	3	1	1	1	2
3.87	52	16.26	12	2	3	1	1	1	22	12.9	4.6	5.33	20	19	1	2	3	2	1	1	1
10.3	51	28.78	14	2	3	2	1	2	36	13	4.9	10.06	19	15	1	1	4	2	2	2	1
5.54	51	21.95	13	2	3	1	2	1	41	13.5	4.22	10.59	51	58	1	2	1	1	2	2	1
11	51	12.82	11	2	3	1	1	2	24	12.5	3.41	6.2	26	10	1		4	3	2	2	2
7.16	51	25.6	12	1	2	2	1	2	26	11.6	4.26	7.75	15	17	1	2	1	1	2	2	1
11.69	51	26.46	13	2	3	2	1	2	29	13.9	3.54	4.95	20	21	1	1	4	3	2	2	1
2.36	51	12.99	13	1	3	2	1	2	23	10.4	4.65	7.86	19	21	2	1	3	1	2	2
16.37	51	24.81	12	2	3	1	1	2	29	12	4.77	6.9	16	32	1	1	2	2	2	2	1
8.59	50	9.31	14	2	3	1	2	2	23	10.1	3.08	5.84	54	38	1	2	4	2	1	1	2
8.8	50	12.33	12	1	1	2	2	2	21	12.1	4.65	5.66	39	32	1	1	4	2	1	1	2
12.56	50	31.95	13	2	3	1	2	1	31	14.2	3.76	14.39	29	44	1	2	4	2	1	1	1
7.38	50	22.78		1	3	1	2	2	26	13.2	4.4	5.76	17	31	1	2	4	2	1	1	2
10.07	50	23.11	13	1	3	1	1	2	26.5	13.2	4	5.32	10	22	1	2	2	1	2	2	2
8.78	49	16.26	12	1	3	2	1	2	24	14.7	4.85	7.63	19	26	1	2	3	2	2	1	1
10.1	49	44.1	12	1	3	1	2	2	30	13		10.55	27	33	1	2	3	2	1	1	1
5.54	48	33.94	12	1	3	2	2	2	33	11.2	4.63	8.54	28	41	2		3	2	2	2	1
7.64	48	27.26	13	2	3	1	2	2	39	13.6	4.3	9.39	24	23	1		4	3	1	1	2
10.02	48	14.44	13	1	1	2	2	2		10.4	4.36	7.4	16	14	1	2	3	1	2	2	1
7.09	48	23.68	13	1	3	1	1	1	28	14.2	4.75	4.83	38	73	1	2	1	1	1	1	1
4.06	48	15.59	14	1	2	2	2	2	20	11	2.5	11.98	16	12	1	2	1	3	1	1	2
4.04	48	15.45	17	1	3	2	2	2	24.5	14.5		11.21	18	20	1	2	1	1	1	1	1
8.15	47	35.54	14	1	3	2	1	2	35	12.7	4.66	7.78	10	8	1	2	3	3	1	1	1
7.62	47	27.61	14	2	3	1	2	2	32	13	4.7	7.71	14	34	2	2	2	1	2	2	1
15.36	47	24.81	11	1	2	2	2	2	30	11.9	4.73	6.78	24	24	2		4	2	2	2	1
13.41	47	16.01	14	1	3	1	2	2	26	8.7	2.89	12.82	19	14	1	2	4	3	2	2	2
6.7	47	14.91	14	1	3	2	1	2	24	15.1	4.52	10.38	18	19	1		3	2	1	1	1
9.78	47	27.24	15	1	1	1	1	2	31	11.8	4.56	7.74	38	76	3		4	2	2	2	1
5.51	47	22.6	16	1	3	1	1	2	28.5	14.9	5.16	8.78	12	23	1	1	2	2	2	2	1
2.91	46	13.74	13	1	2	2	1	2	25.5	10.9	4.28	7.16	52	86	2	2	4	2	2	2	1
10.55	46	13.32	13	1	3	2	2	1	20	12.2		8.53	22	18	1		2	3	2	1	1
10.5	46	14.3	14	1	3	2	1	2	23	12.5		7.07	17	12	1	2	2	1	2	2	1
7.84	46	12.91	14	1	3	2	2	2	21	12.9	4.51	7.89	17	20	1	1	4	2	2	2	1
16.61	46	69.81	12	1	2	2	2	2	41	13	4.39	7.96	20	43	1	2	4	2	1	1	1
10.32	45	26.94	13	1	3	1	2	2	32	13.8	3.08	8.42	43	38	3	1	3	3	2	2	1
8.78	45	12.57	13	1	3	1	1	2	21	12	3.42	3.74	18	19	1	1	4	3	2	2	1
11.28	45	17.45	16	1	3	1	2	2	24	9.9	3.3	10.22	25	20	1	2	4	3	2	2	2
4.67	45	21.52	13	1	2	2	2	1	27	12.4	4.91	6.87	28	43	3	2	3	1	2	2	1
6.06	45	41.83	14	1	3	2	1	2	32	10.5		6.76	16	24	1	1	2	1	2	2	1
3.84	45	11.95		1	3	1	1	2	23	11.3	4.71	6.14	23	17	1	2	4	2	2	2	1
4.63	45	29.7	16	1	1	2	1	2	26	11.7	4.57	8.11	15	20	1	2	2	3	2	2	1
15.88	45	19.97	12	1	3	2	1	2	24	12	3.79	5.29	16	56	1	2	1	1	2	2	1
9.09	45	20.17	13	1	1	2	1	1	26	9.9		6.52	18	22	1	2	3	2	2	2	1
7.94	44	16.45	14	1	3	1	2	1	24.5	12.2	4.7	5.72	11	10	1	2	3	2	1	1	2
5.97	44	24.03	15	1	3	1	1	1	29	13.2	4.3	5.27	16	22	1	2	2	2	2	2	1
12.01	43	6.72	12	1	1	2	2	2	18	12.9	5.37	7.41	20	20	1	2	2	2	1	1	2
3.84	43	16.13	13	1	3	2	1	2	27	11.4		6.7	30	30	1	2	2	1	2	1	1
9.04	43	22.64	15	1	3	2	1	2	27.5	11.6		7.59	22	26	1	2	4	2	1	1	2
12.9	43	17.45	18	1	3	2	2	2	28.5	13.5	3.58	13	26	24	1	2	4	3	1	1	2
10.17	43	35.27	12	1	2	1	2	2	34	10	3.46	10.93	8	17	1	1	2	1	2	2	1
8.06	43	15.16	14	1	3	2	1	1	24	14.1	4.74	8.81	22	39	1	1	3	1	2	2	1
2.74	43	20.36	12	1	3	2	2	2	25	13.5	4.95	8.32	32	17	1	2	3	2	2	2	2
0.68	43	20.23	12	1	3	2	2	1	28	12.4	4.6	7.43	33	64	1	1	3	2	2	2	1
11.07	42	23.23	12	1	3	2	2	2	32.5	12.6	4.6	5.89	16	17	1	1	3	2	1	1	1
10.41	42	25.92	12	1	3	1	2	1	31.5	10.9	3.51	6.99	14	17	1	2	2	3	2	2	1
8.02	42	37.5	11	1	3	2	1	2	34	10.9	4.59	5.38	16	21	1	2	4	2	2	1	1
8.55	42	21.29	12	1	3	2	2	2	25	11.9	5.01	5.49	24	25	1	2	1	1	2	2	1
8.21	41	11.85	14	1	3	1	1	2	23	12.5	3.05	7.7	32	23	1	2	4	2	1	1	2
10.59	41	23.26	11	1	1	2	2	2	28	13.7	4.78	6.22	11	15	1	2	2	1	2	1	1
7.09	39	14.86	11	1	3	1	2	2	21	11.9	3.31	5.03	46	8	1		4	3
10.55	39	11.78	15	1	3	2	2	2	22	11.5	4.8	5.12	9	19	1	1	3	2	1	1	1
6.77	39	20.06	11	1	3	2	1	2	27	11.8	5.04	6.3	14	30	1		2	1	1	1	1
1.83	39	14.73	12	1	2	1	1	2		13.3	3.6	7.63	33	22	1	2	3	3	1	1	2
25.16	38	6.87	12	1	1	2	2	1	17	11.3	4.42	7.02	20	20	1	2	3	3	1	1	1
10.33	38	15.82	15	1	3	2	2	2	23	14.4	4.8	5.05	13	25	1	2	1	3	2	2	2
8.43	37	27.26	15	1	3	2	2	2	31	13.2		13.76	8	24	1	1	3	1	1	1	1
8.08	37	22.43	14	1	3	2	2	2	29	12.8	4.65	7.6	14	24	1	1	3	2	2	2	1
7.94	37	22.58	13	1	2	2	2	2	29	13.3	4.92	9.07	15	20	1	2	2	1	2	2	2
4.89	36	13.64	16	1	1	1	2	2	22	11.9	3.66	6.16	22	35	1	2	4	2	1	1	1
9.14	33	30.54	12	1	3	1	1	1	28.5	13	4.92	6.07	8	19	3		3	2
5.92	32	23.68	12	1	3	2	1	2	29	13.2	4.75	6.37	15	16	3	2	4	2	1	1	1

## Sheet: Table 3
D0	D1
25.16	10.17
18.32	8.45
17.55	19.49
16.61	4.27
16.58	6.14
16.47	7.43
16.37	13.16
16.32	8.08
16.05	5.12
15.88	16.69
15.36	14.61
15.06	18.26
14.67	7.97
13.63	6.96
13.57	15.36
13.41	5.14
13.2	12.44
13.04	10.83
12.96	7.57
12.9	9.26
12.85	10.98
12.56	14.09
12.01	6.96
12.01	6.3
11.69	10.57
11.64	6.07
11.28	4.91
11.23	4.61
11.07	7.2
11	7.46
11	5.75
10.91	6.22
10.59	4.72
10.59	14.31
10.55	4.91
10.55	7.87
10.52	6.47
10.5	3.05
10.41	10.64
10.33	10.13
10.32	8.19
10.3	5.5
10.17	8.19
10.15	6.06
10.1	1.17
10.08	5.54
10.07	9.4
10.07	17.17
10.06	9
10.02	9.88
9.82	4.34
9.82	4.1
9.78	10.04
9.68	5.5
9.45	18.32
9.37	5.36
9.26	4.85
9.14	6.51
9.1	6.84
9.09	10.26
9.04	4.68
8.8	4.91
8.78	5.09
8.78	19.94
8.64	10.41
8.59	6.12
8.55	7.51
8.45	8.25
8.43	12.16
8.4	4.56
8.31	12.21
8.21	7.82
8.15	8.26
8.15	7.54
8.08	8.08
8.06	6.03
8.04	6.38
8.02	1.92
8.02	8.09
7.94	7.3
7.94	7.62
7.84	10.95
7.82	8.72
7.8	0.81
7.71	2.4
7.67	13.04
7.64	4.27
7.62	2.71
7.58	9.57
7.49	4.43
7.38	9.32
7.16	2.59
7.09	4.44
7.09	5.76
7.06	5.54
6.93	10.58
6.77	4.92
6.7	4.94
6.34	5.78
6.26	2.53
6.19	6.63
6.06	1.62
5.97	10.85
5.92	4.79
5.74	9.19
5.69	6.25
5.6	4.14
5.57	6.94
5.54	4.64
5.54	9.12
5.51	7.32
5.51	7.97
5.34	0.94
5.28	4.84
5.15	6.39
5.11	8.25
4.89	6.09
4.67	2.17
4.63	5.11
4.42	11.93
4.22	6.41
4.06	11.79
4.04	7.49
3.97	5.52
3.87	8.3
3.84	2.7
3.84	9.26
3.74	4.1
3.46	4.33
2.91	3.1
2.74	3.97
2.73	3.36
2.36	4.82
1.83	9.69
1.09	1.83
0.68	7.24

## Sheet: Table 4
D2	Cycle	CINV
0	1	0
0	0	1
0	0	1
1	0	1
1	1	0
1	0	1
1	1	0
1	1	0
0	1	1
0	0	1
1	1	0
0	1	1
0	0	1
0	0	1
0	1	1
1	0	1
0	0	1
0	1	1
0	1	1
0	1	1
0	1	1
0	0	0
0	1	1
1	0	0
1	0	1
0	0	1
0	0	1
0	1	1
0	0	1
0	0	1
0	0	1
0	0	1
0	0	1
1	0	1
0	1	1
0	1	0
0	1	0
0	1	1
0	0	1
1	0	1
0	0	0
0	0	0
0	1	0
0	1	1
1	0	1
0	0	0
0	0	0
0	0	1
1	0	1
0	0	0
1	0	0
0	1	0
1	0	0
0	1	1
1	0	1
0	0	0
1	0	0
0	0	0
0	0	0
0	0	0
0	0	1
0	0	1
0	0	1
0	1	1
1	0	1
1	0	1
0	0	0
0	1	1
0	0	1
0	1	1
0	0	1
0	0	0
0	0	0
1	0	0
0	0	1
0	0	0
0	0	1
0	0	1
0	1	1
0	0	0
1	0	0
1	0	0
1	0	1
0	0	0
0	1	1
1	0	0
0	1	0
1	0	0
1	1	0
0	0	0
0	0	0
1	0	1
1	0	1
0	0	0
0	1	0
0	0	1
1	0	0
0	0	1
1	0	0
0	1	0
1	0	0
0	1	0
0	0	1
1	1	1
0	1	0
0	1	1
0	0	1
0	1	1
1	0	1
0	0	0
1	0	0
0	0	0
0	0	1
1	0	1
0	1	0
0	0	1
0	1	1
1	0	1
1	0	0
1	0	1
1	0	0
1	0	0
1	0	1
1	1	1
1	1	1
1	0	1
1	0	0
1	0	0
0	0	1
1	0	0
1	1	0
0	0	0
1	0	0
1	0	0
1	1	1
1	1	1

## Sheet: S1 Table
Menopause	Parity	Education	Occupation	Insurance	BCTypes	Grade	Tstage	Stage	ER	PR	HER2	D0
1	3	2	2	2	1	1	3	2	1	1	1	11.07
2	3	2	1	2	1	1	4	2	2	2	1	10.3
2	3	1	2	1	1	2	1	1	2	2	1	5.54
1	3	2	2	2	2		3	2	2	2	1	5.54
2	3	2	2	2	1		1	2	1	1	1	4.42
2	3	2	2	2	1	2	2	3	2	1	1	3.46
1	3	2	2	2	1	1	3	1	1	1	1	8.43
2	3	1	2	1	2	1	2	2	1	1	1	3.74
2	3	2	1	2	1	2	2	1	1	1	2	13.2
2	3	1	2	2	1		4	3	1	1	2	7.64
1	3	2	1	2	1	2	3	3	1	1	1	8.15
2	3	2	2	2	1	2	1	2	2	2	2	8.4
2	3	1	2	1	1	2	3	1	1	1	1	8.02
1	1	2	2	2	1	2	2	2	1	1	2	12.01
2	3	1	2	2	1	2	4	2	1	1	2	8.59
1	2	2	1	2	2	2	4	2	2	2	1	2.91
2	1	1	1	2	3	2	4	2	1	1	1	11.64
1	3	1	2	2	3	1	3	3	2	2	1	10.32
2	3	1	2	2	2	1	2	2	2	2	1	9.1
2	3	1	1	2	1		4	3	2	2	2	11
2	3	1	2	2	2	2	2	1	2	2	1	7.62
2	3	1	2	2	1	2	4	3	2	1	1	9.68
1	3	1	1	1	1	2	3	2	1	1	2	7.8
2	1	2	2	2	1		4	3	2	2	1	4.22
2	3	1	2	1	1	2	2	1	2	2	1	3.97
1	3	2	1	2	1	2	2	1	2	1	1	3.84
2	3	1	2	2	1	2	4	2	1	1	2	7.49
1	2	2	1	2	1	2	1	1	2	2	1	7.16
1	2	2	2	2	2		4	2	2	2	1	15.36
2	3	1	2	2	1	1	3	2	2	2	1	5.6
1	3	2	1	2	1	2	4	2	1	1	2	9.04
1	3	2	2	2	1	2	4	3	1	1	2	12.9
2	3	2	2	2	3		2	1	2	2	1	10.15
1	3	1	2	1	1	2	2	3	2	2	1	10.41
1	3	1	2	2	1	2	4	3	2	2	2	13.41
2	3	2	1	2	1	1	3	2	2	2	1	10.91
2	1	2	1	2	1	2	3	2	2	1	1	9.26
1	3	2	2	1	1		2	3	2	1	1	10.55
2	3	2	2	2	1	2	4	3	2	1	2	11.23
2	3	1	1	2	1	2	2	1	1	1	2	7.58
1	3	2	1	2	1	2	2	1	2	2	1	10.5
1	3	2	1	2	1		3	2	1	1	1	6.7
1	3	1	1	2	1	2	4	2	1	1	2	8.21
1	2	1	2	2	1	1	2	1	2	2	1	10.17
2	3	1	2	2	1		2	1	1	1	2	7.82
2	3	2	1	1	1	2	1	1	1	1	1	11
1	3	1	1	2	1	1	4	3	2	2	1	8.78
1	3	1	2	2	1	2	4	3	2	2	2	11.28
2	2	2	2	2	1	1	4	3	2	1	1	5.69
2	2	1	2	1	1	2	2	2	2	2	1	7.06
1	2	2	2	2	1	1	3	2	2	2	2	5.15
2	3	1	1	2	3		4	3	2	2	1	12.96
1	3	2	1	2	1	2	3	2	2	1	1	8.78
2	3	1	1	2	2		2	1	2	2	1	10.06
2	3	1	2	2	1		4	2	1	1	2	9.45
1	3	1	2	2	1	2	3	2	1	1	1	10.1
1	3	2	2	2	1	1	4	2	2	2	1	7.84
2	3	1	2	2	3		3	3	2	2	1	6.26
1	3	2	1	2	1	2	2	1	1	1	2	10.52
2	1	2	1	2	1	2	1	1	2	2	1	16.05
1	2	2	2	1	3	2	3	1	2	2	1	4.67
2	3	1	2	2	1	1	4	2	2	2	1	9.37
1	1	2	2	2	1	2	2	1	2	1	1	10.59
1	1	2	2	2	1	1	4	2	1	1	2	8.8
2	2	1	1	2	1	2	2	3	2	2	1	2.73
2	3	2	2	2	1	2	4	3	2	2	2	1.09
2	3	2	1	2	1	1	4	2	2	2	1	5.28
1	3	2	1	2	3	2	4	2	1	1	1	5.92
2	3	2	1	2	1	1	4	3	2	2	1	11.69
1	3	2	1	2	1	1	2	1	2	2	1	6.06
2	3	2	2	2	3	2	2	1	2	2	1	9.82
2	3	1	1	2	1	1	3	2	1	1	1	5.34
2	3	1	1	2	1	1	2	1	1	1	1	6.34
1	1	1	1	2	3		4	2	2	2	1	9.78
2	3	2	1	1	1	2	3	1	2	2	1	13.63
1	1	2	2	1	1	2	3	3	1	1	1	25.16
2	3	2	2	1	1	2	3	2	2	2	1	16.58
2	3	1	1	2	1	2	4	2	1	1	2	18.32
1	2	2	2	2	1	2	4	2	1	1	1	16.61
2	3	2	2	2	1	1	4	3	2	2		12.01
1	3	1	1	2	1	2	4	2	2	2	1	3.84
1	3	2	1	2	2	1	3	1	2	2		2.36
1	3	2	2	2	1	1	3	2	2	2	1	8.08
2	3	1	1	1	2		4	2	2	2	1	10.08
2	3	2	2	2	3		2	1	2	2	1	9.82
1	3	2	1	2	1	2	4	2	2	1	1	8.02
1	3	2	1	1	1	1	3	1	2	2	1	8.06
1	1	2	1	2	1	2	2	3	2	2	1	4.63
2	3	1	2	1	1	2	4	2	1	1	1	12.56
2	3	1	1	1	1	2	3	3	1	1	2	10.07
1	1	2	2	2	1	2	3	1	2	2	1	10.02
2	3	1	2	2	1	1	3	2	1	1	2	13.57
2	3	1	1	2	1	1	2	3	1	1	2	15.06
2	3	2	2	2	1	1	2	2	2	2	1	16.47
2	1	1	2	2	1	1	4	2	1	1	2	16.32
2	3	1	1	2	1	1	2	2	2	2	1	16.37
2	3	1	1	2	1	2	2	1	2	2	1	8.31
2	3	2	1	2	1	2	3	2	1	1	1	13.04
2	3	1	1	2	1	2	2	3	2	2	1	7.67
2	3	2	1	2	1	2	2	1	1	1	1	12.85
1	2	2	2	2	1	1	3	1	1	1	2	17.55
1	3	1	1	1	1	2	1	1	1	1	1	7.09
1	3	1	2	2	1		4	3				7.09
1	3	1	1	2	1	1	2	2	2	2	1	5.51
1	3	2	2	2	1	2	1	1	2	2	1	8.55
1	3	2	2	2	1	1	3	2	1	1	1	10.55
2	1	2	2	2	1	2	4	3	1	1	2	14.67
1	2	2	2	2	1	2	2	1	2	2	2	7.94
1	3	2	1	2	1	2	1	1	2	2	1	15.88
2	3	2	1	2	1	2	3	1	1	1	2	7.71
2	2	2	2	2	3	2	2	3	2	1	1	5.51
1	3	2	1	2	1		2	1	1	1	1	6.77
2	1	2	1	2	1	2	4	2	2	2	1	8.45
2	3	1	1	2	1	2	3	1	1	1	2	10.59
2	3	2	1	2	1	2	1	1	2	2		8.04
1	3	1	1	1	3		3	2				9.14
1	3	1	2	1	1	2	3	2	1	1	2	7.94
1	3	2	2	2	1	2	3	2	2	2	2	2.74
2	1	1	2	2	1	2	3	2	2	2	1	6.19
1	1	1	2	2	1	2	4	2	1	1	1	4.89
2	3	2	2	2	1	2	3	2	2	2	2	5.57
1	3	2	2	1	1	1	3	2	2	2	1	0.68
1	3	1	2	2	1	2	4	2	1	1	2	7.38
1	2	1	1	2	1	2	3	3	1	1	2	1.83
1	2	2	2	2	1	2	1	3	1	1	2	4.06
2	3	1	1	2	1	1	2	1	2	2	1	6.93
2	3	2	2	2	1	2	2	1	1	1	2	5.74
2	3	1	2	1	1	2	4	3	2	2	1	8.64
2	3	1	2	2	1	2	3	1	1	1	1	8.15
2	3	1	1	2	1	2	3	2	2	1	2	5.11
2	3	1	1	1	1	2	3	2	1	1	1	3.87
1	3	2	2	2	1	2	1	3	2	2	2	10.33
1	1	2	1	1	1	2	3	2	2	2	1	9.09
1	3	1	1	2	1	2	2	1	2	2	2	10.07
1	3	1	1	1	1	2	2	2	2	2	1	5.97
1	3	2	2	2	1	2	1	1	1	1	1	4.04

## Sheet: S2 Table
Days0	Days1
4	7
5	8
5	11
4	11
2	13
0	49
0	25
0	7
7	35
7	7
3	25
0	30
0	21
11	16
1	25
8	5
7	8
7	7
11	12
17	18
14	6
26	7
15	14
37	34
7	5
0	11
8	29
6	6
5	18
7	6
7	13
0	35
12	8
4	9
7	31
7	57
9	8
3	18
7	5
27	33
6	5
12	9
54	15
6	12
16	20
8	24
5	7
9	26
5	6
3	8
5	41
14	50
2	7
9	3
99	10
11	7
6	5
59	8
12	15
1	8
6	11
11	50
10	8
5	125
15	26
7	7
12	12
7	4
15	7
3	13
3	5
6	25
0	8
4	3
11	11
13	7
8	11
7	14
7	17
7	22
7	14
12	6
10	6
10	40
6	34
7	109
7	14
18	108
1	10
6	64
10	103
14	107
12	95
18	76
147	15
13	48
9	19
9	16
6	12
9	66
6	87
19	45
111	42
23	18
0	111
10	32
5	41
11	63
18	10
9	12
24	6
11	118
6	54
6	21
13	13
13	7
16	94
8	8
11	8
4	10
16	10
7	7
10	7
21	15
32	26
8	3
17	12
0	11
73	34
15	20
13	9
7	23
11	6
8	8
14	7
8	24

## Sheet: S3 Table
D0	D1	SDiff0	SDiff1
11.07	7.2	0	0
10.3	5.5	0	0
5.54	4.64	0	0
5.54	9.12	0	0
4.42	11.93	0	0
3.46	4.33	0	1
8.43	12.16	0	1
3.74	4.1	0	0
13.2	12.44	0	1
7.64	4.27	0	0
8.15	8.26	0	1
8.4	4.56	0	1
8.02	1.92	0	1
12.01	6.96	0	1
8.59	6.12	0	1
2.91	3.1	0	0
11.64	6.07	0	0
10.32	8.19	0	0
9.1	6.84	0	0
11	7.46	1	1
7.62	2.71	0	0
9.68	5.5	1	0
7.8	0.81	1	0
4.22	6.41	1	1
3.97	5.52	0	0
3.84	2.7	0	0
7.49	4.43	0	1
7.16	2.59	0	0
15.36	14.61	0	1
5.6	4.14	0	0
9.04	4.68	0	0
12.9	9.26	0	1
10.15	6.06	0	0
10.41	10.64	0	0
13.41	5.14	0	1
10.91	6.22	0	1
9.26	4.85	0	0
10.55	4.91	0	1
11.23	4.61	0	0
7.58	9.57	1	1
10.5	3.05	0	0
6.7	4.94	0	0
8.21	7.82	1	1
10.17	8.19	0	0
7.82	8.72	1	1
11	5.75	0	1
8.78	5.09	0	0
11.28	4.91	0	1
5.69	6.25	0	0
7.06	5.54	0	0
5.15	6.39	0	1
12.96	7.57	0	1
8.78	19.94	0	0
10.06	9	0	0
9.45	18.32	1	0
10.1	1.17	0	0
7.84	10.95	0	0
6.26	2.53	1	0
10.52	6.47	0	1
16.05	5.12	0	0
4.67	2.17	0	0
9.37	5.36	0	1
10.59	4.72	0	0
8.8	4.91	0	1
2.73	3.36	1	1
1.09	1.83	0	0
5.28	4.84	0	0
5.92	4.79	0	0
11.69	10.57	1	0
6.06	1.62	0	0
9.82	4.34	0	0
5.34	0.94	0	1
6.34	5.78	0	0
9.78	10.04	0	0
13.63	6.96	0	0
25.16	10.17	0	0
16.58	6.14	0	0
18.32	8.45	0	0
16.61	4.27	0	1
12.01	6.3	0	1
3.84	9.26	0	0
2.36	4.82	0	0
8.08	8.08	0	0
10.08	5.54	0	1
9.82	4.1	0	1
8.02	8.09	0	1
8.06	6.03	0	0
4.63	5.11	1	1
12.56	14.09	0	0
10.07	9.4	0	1
10.02	9.88	0	1
13.57	15.36	0	1
15.06	18.26	0	1
16.47	7.43	1	1
16.32	8.08	1	1
16.37	13.16	0	1
8.31	12.21	0	1
13.04	10.83	0	1
7.67	13.04	0	0
12.85	10.98	0	1
17.55	19.49	0	1
7.09	4.44	1	1
7.09	5.76	1	1
5.51	7.32	1	1
8.55	7.51	0	1
10.55	7.87	0	1
14.67	7.97	0	1
7.94	7.3	0	1
15.88	16.69	1	0
7.71	2.4	0	0
5.51	7.97	1	0
6.77	4.92	0	1
8.45	8.25	0	1
10.59	14.31	0	1
8.04	6.38	0	0
9.14	6.51	0	0
7.94	7.62	1	1
2.74	3.97	0	0
6.19	6.63	0	0
4.89	6.09	0	0
5.57	6.94	1	0
0.68	7.24	0	0
7.38	9.32	0	0
1.83	9.69	1	1
4.06	11.79	1	1
6.93	10.58	0	0
5.74	9.19	1	0
8.64	10.41	0	0
8.15	7.54	1	1
5.11	8.25	1	1
3.87	8.3	0	0
10.33	10.13	0	1
9.09	10.26	0	0
10.07	17.17	0	0
5.97	10.85	0	0
4.04	7.49	0	1

## Sheet: S4 Table
D0	D1	Season0	Season1
11.07	7.2	0	1
10.3	5.5	0	1
5.54	4.64	0	1
5.54	9.12	0	1
4.42	11.93	0	1
3.46	4.33	0	1
8.43	12.16	0	1
3.74	4.1	0	1
13.2	12.44	0	1
7.64	4.27	0	1
8.15	8.26	0	1
8.4	4.56	0	1
8.02	1.92	0	1
12.01	6.96	0	1
8.59	6.12	0	1
2.91	3.1	0	1
11.64	6.07	0	1
10.32	8.19	1	1
9.1	6.84	0	1
11	7.46	0	1
7.62	2.71	0	1
9.68	5.5	0	1
7.8	0.81	0	1
4.22	6.41	0	0
3.97	5.52	0	1
3.84	2.7	0	1
7.49	4.43	1	1
7.16	2.59	0	1
15.36	14.61	0	1
5.6	4.14	1	1
9.04	4.68	1	1
12.9	9.26	1	1
10.15	6.06	1	1
10.41	10.64	1	1
13.41	5.14	1	1
10.91	6.22	1	0
9.26	4.85	1	1
10.55	4.91	1	1
11.23	4.61	1	0
7.58	9.57	1	0
10.5	3.05	1	0
6.7	4.94	1	0
8.21	7.82	1	0
10.17	8.19	1	1
7.82	8.72	1	0
11	5.75	1	0
8.78	5.09	1	0
11.28	4.91	1	0
5.69	6.25	1	0
7.06	5.54	1	0
5.15	6.39	1	0
12.96	7.57	1	0
8.78	19.94	1	0
10.06	9	1	0
9.45	18.32	1	1
10.1	1.17	1	0
7.84	10.95	1	0
6.26	2.53	1	0
10.52	6.47	1	0
16.05	5.12	1	0
4.67	2.17	1	0
9.37	5.36	1	1
10.59	4.72	1	0
8.8	4.91	1	0
2.73	3.36	1	1
1.09	1.83	0	0
5.28	4.84	0	0
5.92	4.79	0	0
11.69	10.57	0	1
6.06	1.62	0	0
9.82	4.34	0	1
5.34	0.94	0	1
6.34	5.78	0	1
9.78	10.04	0	1
13.63	6.96	0	1
25.16	10.17	0	1
16.58	6.14	0	1
18.32	8.45	0	1
16.61	4.27	0	1
12.01	6.3	0	1
3.84	9.26	0	1
2.36	4.82	0	1
8.08	8.08	0	1
10.08	5.54	0	0
9.82	4.1	0	1
8.02	8.09	0	0
8.06	6.03	0	1
4.63	5.11	0	0
12.56	14.09	0	1
10.07	9.4	1	0
10.02	9.88	1	0
13.57	15.36	0	0
15.06	18.26	1	0
16.47	7.43	1	0
16.32	8.08	1	1
16.37	13.16	1	0
8.31	12.21	1	0
13.04	10.83	1	0
7.67	13.04	1	0
12.85	10.98	1	0
17.55	19.49	1	1
7.09	4.44	1	0
7.09	5.76	1	1
5.51	7.32	1	0
8.55	7.51	1	0
10.55	7.87	1	0
14.67	7.97	1	0
7.94	7.3	1	0
15.88	16.69	1	0
7.71	2.4	1	0
5.51	7.97	1	0
6.77	4.92	1	1
8.45	8.25	0	1
10.59	14.31	0	1
8.04	6.38	0	1
9.14	6.51	0	1
7.94	7.62	0	1
2.74	3.97	0	1
6.19	6.63	0	1
4.89	6.09	0	1
5.57	6.94	0	1
0.68	7.24	0	1
7.38	9.32	0	1
1.83	9.69	0	1
4.06	11.79	0	1
6.93	10.58	1	1
5.74	9.19	1	1
8.64	10.41	1	1
8.15	7.54	1	0
5.11	8.25	1	0
3.87	8.3	1	1
10.33	10.13	1	0
9.09	10.26	1	0
10.07	17.17	1	0
5.97	10.85	1	0
4.04	7.49	1	0

## Sheet: S5 Table
D1	Cycle	CINV
7.2	1	0
5.5	0	1
4.64	0	1
9.12	0	1
11.93	1	0
4.33	0	1
12.16	1	0
4.1	1	0
12.44	1	1
4.27	0	1
8.26	1	0
4.56	1	1
1.92	0	1
6.96	0	1
6.12	1	1
3.1	0	1
6.07	0	1
8.19	1	1
6.84	1	1
7.46	1	1
2.71	1	1
5.5	0	0
0.81	1	1
6.41	0	0
5.52	0	1
2.7	0	1
4.43	0	1
2.59	1	1
14.61	0	1
4.14	0	1
4.68	0	1
9.26	0	1
6.06	0	1
10.64	0	1
5.14	1	1
6.22	1	0
4.85	1	0
4.91	1	1
4.61	0	1
9.57	0	1
3.05	0	0
4.94	0	0
7.82	1	0
8.19	1	1
8.72	0	1
5.75	0	0
5.09	0	0
4.91	0	1
6.25	0	1
5.54	0	0
6.39	0	0
7.57	1	0
19.94	0	0
9	1	1
18.32	0	1
1.17	0	0
10.95	0	0
2.53	0	0
6.47	0	0
5.12	0	0
2.17	0	1
5.36	0	1
4.72	0	1
4.91	1	1
3.36	0	1
1.83	0	1
4.84	0	0
4.79	1	1
10.57	0	1
1.62	1	1
4.34	0	1
0.94	0	0
5.78	0	0
10.04	0	0
6.96	0	1
10.17	0	0
6.14	0	1
8.45	0	1
4.27	1	1
6.3	0	0
9.26	0	0
4.82	0	0
8.08	0	1
5.54	0	0
4.1	1	1
8.09	0	0
6.03	1	0
5.11	0	0
14.09	1	0
9.4	0	0
9.88	0	0
15.36	0	1
18.26	0	1
7.43	0	0
8.08	1	0
13.16	0	1
12.21	0	0
10.83	0	1
13.04	0	0
10.98	1	0
19.49	0	0
4.44	1	0
5.76	0	1
7.32	1	1
7.51	1	0
7.87	1	1
7.97	0	1
7.3	1	1
16.69	0	1
2.4	0	0
7.97	0	0
4.92	0	0
8.25	0	1
14.31	0	1
6.38	1	0
6.51	0	1
7.62	1	1
3.97	0	1
6.63	0	0
6.09	0	1
6.94	0	0
7.24	0	0
9.32	0	1
9.69	1	1
11.79	1	1
10.58	0	1
9.19	0	0
10.41	0	0
7.54	0	1
8.25	0	0
8.3	1	0
10.13	0	0
10.26	0	0
17.17	0	0
10.85	1	1
7.49	1	1
